# Supplementary material for: Pyruvate and Related Energetic Metabolites Modulate Resilience Against High Genetic Risk for Glaucoma
Source: bioRxiv. 2025 Mar 10:2025.01.18.633745. Originally published 2025 Jan 22. Preprint. [Version 3] doi: 10.1101/2025.01.18.633745 (PMC11785086; doi:10.1101/2025.01.18.633745)
Supplement: Supplement 1 [file media-1.zip]

Archive with 2 entries (2 files):
- Supplemental Excel.xlsx
- __MACOSX/._Supplemental Excel.xlsx
